# Supplementary material for: Impact of UV Exposure and Incidence of Merkel Cell Carcinoma Between 1990 and 2018 in Austria
Source: Cancers (Basel). 2025 Oct 20;17(20):3379. doi: 10.3390/cancers17203379 (PMC12562544; doi:10.3390/cancers17203379)
Supplement: Supplementary file 1 [file cancers-17-03379-s001.zip]

Archive with 1 entries (1 files):
- cancers-3878929-supplementary.pdf
